# Supplementary material for: Chemical Solution Deposition of Barium Titanate Thin Films with Ethylene Glycol as Solvent for Barium Acetate
Source: Molecules. 2022 Jun 10;27(12):3753. doi: 10.3390/molecules27123753 (PMC9230800; doi:10.3390/molecules27123753)
Supplement: Supplementary file 1 [file molecules-27-03753-s001.zip]

Archive with 1 entries (1 files):
- molecules-1726106-supplementary.pdf
